# Supplementary material for: Working Memory Performance under a Negative Affect Is More Susceptible to Higher Cognitive Workloads with Different Neural Haemodynamic Correlates
Source: Brain Sci. 2021 Jul 15;11(7):935. doi: 10.3390/brainsci11070935 (PMC8308038; doi:10.3390/brainsci11070935)
Supplement: Supplementary file 1 [file brainsci-11-00935-s001.zip]

Archive with 1 entries (1 files):
- brainsci-1223628-supplementary.pdf
